# Supplementary material for: Long-term memory effects of an incremental blood pressure intervention in a mortal cohort
Source: Biometrics. 2026 Feb 3;82(1):ujaf176. doi: 10.1093/biomtc/ujaf176 (PMC12865380; doi:10.1093/biomtc/ujaf176)
Supplement: ujaf176_Supplemental_Files — Web Appendices, Supplementary results, and R code referenced in Sections 3, 4, and 6, are available with this paper at the Biometrics website on Oxford Academic. Web Appendices A–E provide details on assumptions, the extended G-formula, SAIE identification, computation (Dirichlet prior, G-computation), and supplementary Betula results. The R package GcompBART is available on https://github.com/m4ryjo/GcompBART (Josefsson, 2025). [file ujaf176_supplemental_files.zip]

Archive with 2 entries (2 files):
- Rcode_LDART.zip
- Supplementary_material_Incremental_BP_Intervention.pdf
